# Supplementary material for: Effect of Dimeric Disintegrins Isolated from Vipera lebetina obtusa Venom on Glioblastoma Cellular Responses
Source: Cancers (Basel). 2023 Sep 29;15(19):4805. doi: 10.3390/cancers15194805 (PMC10572073; doi:10.3390/cancers15194805)
Supplement: Supplementary file 1 [file cancers-15-04805-s001.zip]

Archive with 1 entries (1 files):
- cancers-2579027-supplementary.pdf
